# Supplementary material for: Identification of Marine Biotechnology Value Chains with High Potential in the Northern Mediterranean Region
Source: Mar Drugs. 2023 Jul 22;21(7):416. doi: 10.3390/md21070416 (PMC10381324; doi:10.3390/md21070416)
Supplement: Supplementary file 1 [file marinedrugs-21-00416-s001.zip]

Archive with 2 entries (2 files):
- Supplementary File S1.pdf
- Supplementary Table S1.xlsx
